# Supplementary material for: The Reporting of Observational Clinical Functional Magnetic Resonance Imaging Studies: A Systematic Review
Source: PLoS One. 2014 Apr 22;9(4):e94412. doi: 10.1371/journal.pone.0094412 (PMC3995931; doi:10.1371/journal.pone.0094412)
Supplement: File S4 — Raw data collected from the 100 studies. (XLS) [file pone.0094412.s006.xls]

## Sheet: MainData
Data Extraction Form
Checklist of items adapted from Poldrack et al.'s guidelines and instructions of scoring the items (Information Extracted from Each Article)
Coding Instructions:
The evaluation results for each article is entered in each column, which is labeled with an article reference.
Coding for each evaluated item: 0 - "Not Reported", 1 - "Reported", 2 - "Not Applicable"
ItemTitle	ItemNo	SubitemNo	Itemdescription	Instructions	7: Neuroimage 52 (2010): 336-347	Arichi et al. 2010	Brune et al. 2011	Campbell-Sills et al. 2011	Emmorey et al. 2010	Kumari et al. 2011	Longe et al. 2010	Wu, Wang et al. 2010	Chang et al. 2010	Chua et al. 2010	Coman et al. 2010	Erk et al. 2010	Germine et al. 2011	Jollant et al. 2010	Kaiser et al. 2010	Li et al. 2010	Roberts & Garavan 2010	Cantin et al. 2011	Allen et al. 2010	Ances et al. 2011	Bonelli et al. 2010	Celone et al. 2011	Dinstein et al. 2010	Dziobek et al. 2011	Jiang et al. 2010	Krawitz et al. 2011	Van der Mark et al. 2011	Voon et al. 2011	Wu, Chan & Hallett 2010	Yassa et al. 2010	Agam et al. 2010	Freund et al. 2011	Golarai et al. 2010	Hu et al. 2010	Ibarretxe-Bilbao et al. 2011	Nestor et al. 2011	Oertel et al. 2010	Umarova et al. 2011	Van Oers et al. 2010	Wagner et al. 2011	Wildenberg et al. 2011	Bardin et al. 2011	Gardin et al. 2011	Klinge, Eippert et al. 2010	Meulenbroek et al. 2010
EXPERIMENTAL DESIGN -design specification	1	1a	Describe number of blocks, trials or experimental units per session and/or subject		could be estimated from figures	1	1	1	1	1	1	1	1	1	1	1	1	1	1	1	1	1	1	0	1	1	1	1	1	1	1	1	1	1	1	1	1	1	1	1	1	1	1	0	0	1	1	1	1
EXPERIMENTAL DESIGN -design specification	1	1b	Describe the length of each trial and interval between trials	If the interval between trials was clearly stated to be either constant or varying, we recorded ‘Reported’.	0	1	1	1	1	1	1	1	1	1	1	1	1	1	0	1	1	1	0	1	1	1	1	1	1	1	1	1	1	1	1	1	1	1	1	1	1	1	1	0	1	1	0	0	1
EXPERIMENTAL DESIGN -design specification	1	1c	If variable inter-stimulus interval, report the mean and range of Inter-stimulus Intervals (ISIs) and how they were distributed	If the interval between trials was constant, we recorded ‘Not Applicable’.	0	2	2	0	2	2	0	2	1	1	2	1	2	0	2	2	2	2	2	2	2	2	2	1	2	0	2	0	2	2	0	2	2	2	2	1	1	0	2	2	2	2	0	0	2
EXPERIMENTAL DESIGN -design specification	1	1d	Block-desgins: specify the length of blocks		0	1	1	2	1	1	1	0	1	1	2	2	1	2	1	2	2	1	0	0	0	1	1	2	1	2	2	2	1	2	2	1	1	2	1	1	0	1	1	2	0	1	2	2	1
EXPERIMENTAL DESIGN -design specification	1	1e	Event-related designs: state whether the desgin was optimized for efficiency, and if so, state how.	The optimized means the enhanced efficiency (or precision) of the estimated event-related response (Dale, 1999, Human Brain Mapping, 8:109-114). For example, the timing and order of stimulus presentation was optimized for estimation efficiency using custom MATLAB code; the response window was 3.25 seconds, the stimulus-onset-asynchrony (SOA) varied across trials from 4 to 11.5 seconds based on an…	1	2	2	0	2	2	2	2	2	2	0	0	2	0	2	0	1	2	2	2	2	2	2	2	2	1	0	0	0	0	1	2	2	1	2	0	2	2	2	1	2	2	0	0	2
EXPERIMENTAL DESIGN -design specification		1f	Mixed designs: state correlation between block and event regressors		0	2	2	2	2	2	2	2	2	2	2	2	2	2	2	2	2	2	2	2	2	2	2	0	2	2	2	2	2	2	2	2	2	2	2	2	2	1	2	2	2	2	2	2	2
EXPERIMENTAL DESIGN - task specification	2	2a	Instructions: state what subjects were asked to do			1	1	1	1	1	1	1	1	1	1	1	1	1	1	1	1	1	1	0	1	1	1	1	1	1	1	1	1	1	1	1	2	0	1	1	1	1	1	1	0	1	1	1	1
EXPERIMENTAL DESIGN - task specification	2	2b	Stimuli: describe what the Stimuli were and how many there were	The number per stimulus and the explicit description of the stimuli (e.g., were they from a standard battery? Was the background masked? Was the luminance controlled for? Were they presented in the center of the screen?) were expected to be reported.		1	1	1	1	1	1	2	1	1	1	1	1	0	0	1	0	1	1	1	1	1	1	1	1	1	1	1	0	1	1	1	1	1	1	1	0	0	0	0	1	1	0	1	1
EXPERIMENTAL DESIGN - task specification	2	2c	Stimuli: state whether specific stimuli repeated across trials	For example, if the stimuli included 3 faces of each of 3 types (“happy”, “sad”, “angry”), it should state whether the same faces were seen repeatedly across trials (e.g., happy faces were repeated 5 times across trials).		1	1	1	1	0	0	2	0	0	0	0	1	1	1	1	1	1	0	1	0	1	1	0	1	1	0	1	1	1	1	1	1	0	0	0	0	0	0	0	1	1	0	1	0
EXPERIMENTAL DESIGN - planned comparison	3	3	If the experiment has multiple conditions, state what the specific planned comparisons are, or whether an omnibus ANOVA test is used	Multiple conditions here refer to 2 or more conditions (≥2).		1	1	1	1	1	1	1	1	1	1	1	1	1	1	1	1	1	1	1	1	1	1	1	0	1	1	1	1	1	1	1	1	1	1	1	0	1	1	1	1	1	1	1	1
HUMAN SUBJECTS - details on subject sample	4	4a	State number of subjects			1	1	1	1	1	1	1	1	1	1	1	1	1	1	1	1	1	1	1	1	1	1	1	1	1	1	1	1	1	1	1	1	1	1	1	1	1	1	1	1	1	1	1	1
HUMAN SUBJECTS - details on subject sample	4	4b	State age (mean and range)	The age was expressed either as mean and standard deviation for a symmetric distribution, or median and inter-quartile range for a skewed distribution.		1	1	1	1	1	1	1	1	1	1	1	1	1	1	1	1	1	1	1	1	1	1	1	1	1	1	0	0	1	1	1	1	1	1	1	1	1	1	0	1	1	1	1	1
HUMAN SUBJECTS - details on subject sample	4	4c	State handedness			0	0	0	1	1	1	1	1	1	0	1	1	1	0	1	0	1	1	0	1	0	1	0	1	1	1	0	0	1	1	1	1	1	1	1	1	1	1	1	0	0	0	0	1
HUMAN SUBJECTS - details on subject sample	4	4d	State number of males/females			0	1	1	1	1	1	1	1	1	1	1	1	1	1	1	1	1	1	1	1	1	1	1	1	1	1	0	1	1	1	0	1	1	1	1	1	1	1	1	1	1	1	1	1
HUMAN SUBJECTS - details on subject sample	4	4e	state inclusion/exclusion criteria, If any (including specific sampling strategies that limit inclusion to a specific group, such as laboratory members)			1	1	1	0	1	1	0	0	1	1	1	1	1	1	1	1	1	1	1	1	1	1	1	1	1	1	1	0	1	1	1	1	1	1	1	1	1	1	1	1	0	1	1	1
HUMAN SUBJECTS - details on subject sample	4	4f	If any subjects were scanned but then rejected from analysis after data collection, state how many and reasons for rejection	Either in “methods” or ‘‘results” section, clearly state the number of subjects at each stage of the study (e.g., numbers included in the study, eventually scanned, and analyzed) and reasons for non-participation at any stage.		1	0	1	0	1	0	0	0	1	1	0	0	1	1	0	0	1	1	0	0	0	1	0	0	1	1	0	0	0	1	1	1	1	0	0	0	1	0	1	0	1	1	0	1
HUMAN SUBJECTS - details on subject sample	4	4g	For group comparisons, state what variables (if any) were equated across groups.	If any baseline characteristic variables (e.g., age, gender, and ethnicity) were balanced between groups, we recorded ‘Reported’.		0	1	1	0	1	0	1	1	2	1	1	1	0	1	1	1	0	1	1	0	1	1	1	2	1	1	1	1	1	1	1	0	1	1	0	1	1	1	0	0	0	0	1	0
HUMAN SUBJECTS - ethics approval	5	5	State which Institutional Review Board (IRB) approved the protocol			1	1	1	0	1	1	1	1	0	1	1	1	1	1	1	1	1	1	1	1	1	1	1	1	1	1	1	1	0	1	1	1	1	1	0	1	1	1	1	1	1	1	1	1
HUMAN SUBJECTS - behavioral performance	6	6	State how behavioral performance was measured (eg, response time, accuracy)	If a standard software package (e.g., E-Prime, Fiber-Optic-Button response system) was cited to measure the accuracy of timing and response, we recorded “Reported”. For example, study participants pressed a button of a button-box to register their response. Response time and accuracy were measured using a fiber optic button box (Current Designs, Inc).		2	1	1	1	1	1	1	1	1	1	0	0	1	0	0	0	2	1	0	0	1	0	0	1	1	1	0	1	1	1	0	1	1	1	1	1	1	1	0	1	2	1	1	1
DATA ACQUISITION - image properties-as acquired	7	7a	MRI system: describe manufacturer, field strength (in Tesla), model name			1	1	1	1	1	1	1	1	1	1	1	1	1	1	1	1	1	1	1	1	1	1	1	1	1	1	1	1	1	1	1	1	1	1	1	1	1	1	1	1	1	1	1	1
DATA ACQUISITION - image properties-as acquired	7	7b	MRI acquisition: State the number of experimental sessions and volumes acquired per session	In general, one experimental session (or scan) is conducted per patient. In situations where patients have to complete their scans several times usually on the same day, the number of scans and corresponding volumes per scan should be clearly stated. For example, clearly stating the number of slices contained in one volume, and the total number of volumes acquired in experimental session (s) was …		1	0	1	1	1	1	0	0	0	0	0	0	1	1	1	0	0	1	0	0	0	0	0	1	1	1	0	0	0	0	1	1	0	0	0	1	0	1	1	1	1	1	0	0
DATA ACQUISITION - image properties-as acquired	7	7c	MRI acquisition: state pulse sequence type (gradient/spin echo, EPI/spiral)			1	1	1	1	1	1	1	1	1	1	1	1	1	1	1	1	1	1	1	1	1	1	0	1	1	1	1	1	1	1	1	1	1	1	1	1	1	1	1	1	1	1	1	1
DATA ACQUISITION - image properties-as acquired	7	7d	MRI acquisition: state field of view, matrix size, slice thickness, inter-slice skip	If any of these four elements was not stated, we recorded ’Not Reported’.		0	1	1	1	1	0	1	0	0	0	1	0	1	0	1	1	0	1	1	0	0	0	0	1	0	0	0	0	0	0	1	1	0	0	0	0	0	0	0	0	0	0	1	1
DATA ACQUISITION - image properties-as acquired	7	7e	MRI acquisition: state acquisition orientation (axial, sagittal, coronal, oblique; if axials co-planar with AC-PC, the volume coverage in terms of Z in mm)	Stating any of the four acquisition orientations was recorded ‘Reported’.		0	1	1	1	1	1	1	1	0	0	1	1	1	0	0	1	1	1	0	1	1	0	1	0	1	1	1	0	1	1	1	1	1	1	1	0	1	1	1	1	0	1	1	1
DATA ACQUISITION - image properties-as acquired	7	7f	MRI acquisition: state clearly whether it is on the whole brain. If not, state area of acquisition (preferably with a figure)			1	1	1	1	0	1	0	1	0	0	1	1	1	1	1	1	1	1	1	1	0	0	1	1	1	1	0	0	1	0	1	1	1	1	1	1	1	0	1	1	0	0	0	1
DATA ACQUISITION - image properties-as acquired	7	7g	MRI acquisition: state order of acquisition of slices (sequential or interleaved)			0	0	0	0	0	0	0	0	0	0	0	1	0	0	1	0	0	0	0	0	0	0	0	0	1	0	1	0	0	1	1	0	0	0	0	0	0	0	0	0	0	1	0	1
DATA ACQUISITION - image properties-as acquired	7	7h	MRI acquisition: state TE/TR/flip angle			1	1	1	1	1	1	1	0	1	0	1	1	1	1	0	0	1	1	1	0	1	1	1	1	1	1	1	1	1	1	1	1	1	0	0	1	1	1	1	1	1	1	1	1
DATA ACQUISITION - data preprocessing	8	8a	For each piece of software used, give the version number (or, if no version number is available, date of last application of updates)			1	1	1	1	1	1	1	1	0	1	1	1	0	1	1	0	0	1	0	1	1	0	0	0	1	0	1	1	1	0	1	1	1	0	0	0	1	1	1	0	1	1	1	1
DATA ACQUISITION - data preprocessing	8	8b	If any subjects required different processing operations or settings in the analysis, those differences should be specified explicitly	If it was clearly stated that all subjects received the same processing operations or settings, we recorded ‘Not Applicable’.		2	2	2	2	2	2	2	2	2	2	0	1	0	0	0	0	0	2	0	0	0	0	0	0	0	0	0	0	0	2	0	1	2	0	0	0	0	0	0	0	2	0	0	0
DATA ACQUISITION - preprocessing general	9	9a	Specify order of preprocessing operations			1	0	1	0	0	1	0	1	1	0	0	0	1	0	0	0	0	0	0	0	0	0	1	0	1	1	0	0	0	1	0	0	1	0	0	0	0	0	1	0	0	0	0	0
DATA ACQUISITION - preprocessing general	9	9b	Slice timing correction: reference slice and type of interpolation used (e.g., “Slice timing correction to the first slice as performed, using SPM5’s Fourier phase shift interpolation”)	Studies that do not report the method of slice timing correction but refer readers to resources were considered ‘Reported’.		1	0	1	0	0	0	0	0	1	0	0	0	0	1	0	0	0	1	0	0	1	0	0	0	1	0	0	0	0	0	0	0	0	0	0	0	0	0	0	0	0	0	0	0
DATA ACQUISITION - preprocessing general	9	9c	Motion correction: reference scan, image similarity metric, type of interpolation used, degrees-of-freedom (If not rigid body) and, ideally, optimization method, e.g., “Head Motion corrected with FSL’s MCFLIRT by maximizing the correlation ratio between each time-point and the middle volume, using linear interpolation.”	Studies that do not report the method of motion correction but refer readers to resources were considered ‘Reported’.		1	0	1	0	0	0	0	0	1	1	0	0	0	0	0	0	0	0	0	0	1	0	0	0	1	0	0	0	0	1	1	0	0	1	1	0	0	0	0	0	0	0	0	0
DATA ACQUISITION - intersubject registration	10	10a	Inter-subject registration method used: illustration of the voxels present in all subjects (“mask image”) can be helpful, particularly for restricted fields of view (to illustrate overlap of slices across all subjects). Better still would be an indication of average BOLD sensitivity within each voxel in the mask.			1	1	0	0	0	0	0	0	0	0	0	0	0	0	2	0	0	0	0	0	0	0	0	0	0	0	0	0	0	0	0	0	0	0	0	0	0	0	0	0	0	0	0	0
DATA ACQUISITION - intersubject registration	10	10b	Transformation model and optimization: transformation model (linear, affine, nonlinear), type of any non-linear transformations (polynomial, discrete cosine basis), number of parameters (e.g., 12 parameter affine, 3x2x3 DCT basis), regularization, image-similarity metric, and interpolation method.			1	0	0	1	0	0	0	0	0	1	0	0	0	0	2	0	0	1	0	0	0	0	0	2	1	1	0	0	0	0	0	2	0	1	0	1	0	0	0	0	0	0	0	0
DATA ACQUISITION - intersubject registration	10	10c	State object image information (image used to determine transformation to atlas)			1	0	0	1	0	1	0	0	1	0	1	0	0	1	2	0	0	1	0	1	0	0	1	0	1	1	0	0	0	1	1	2	0	0	0	1	0	0	1	0	1	0	1	1
DATA ACQUISITION - intersubject registration	10	10d	State if anatomical MRI is co-planar with functional acquisition	If the orientation of acquisition for both anatomical and functional imaging was specified, we recorded ‘Reported’. For example, if functional acquisition was axial, then axial anatomical MRI was coplanar with functional acquisition.		0	1	1	0	0	0	0	0	0	0	0	1	0	0	0	1	1	0	0	0	0	0	1	0	1	0	0	0	1	1	1	1	0	0	1	0	1	1	1	0	0	0	0	1
DATA ACQUISITION - intersubject registration	10	10e	State whether functional acquisition is co-registered to anatomical.			0	0	0	0	0	0	0	0	1	0	0	1	0	1	1	0	1	0	0	0	1	1	1	1	1	0	0	0	1	1	0	1	0	0	0	1	0	1	0	0	1	0	0	1
DATA ACQUISITION - intersubject registration	10	10f	If functional acquisition is co-registered to anatomical, state how (such as segmented gray image or functional image (single or mean))			2	2	2	2	2	2	2	2	0	2	2	0	2	0	0	2	0	2	2	2	1	1	0	0	1	2	2	2	0	0	2	1	2	2	2	1	2	0	2	2	0	2	2	1
DATA ACQUISITION - intersubject registration	10	10g	State Atlas/target information			1	0	1	1	1	1	0	1	1	1	1	0	1	0	1	1	1	1	0	1	1	1	1	0	1	1	1	1	1	1	1	2	1	1	1	1	0	1	1	0	1	1	1	1
DATA ACQUISITION - intersubject registration	10	10h	State brain image template space, name, modality and resolution (e.g, “FSL’s MNI Avg 152, T1 2x2x2 mm”; “SPM2’s MNI gray matter template 2x2x2 mm”)			0	0	0	1	0	0	0	0	1	0	0	0	0	0	0	0	0	0	0	0	0	0	1	0	0	0	0	0	0	0	0	2	1	0	0	0	0	0	0	0	0	0	1	0
DATA ACQUISITION - intersubject registration	10	10i	Coordinate space: state typically MNI, Talairach, or MNI converted to Talairach.			1	0	1	1	1	1	0	1	1	1	1	1	1	1	0	1	0	1	0	1	1	1	1	0	1	1	1	1	1	1	1	2	1	1	1	1	0	1	1	0	1	1	1	1
DATA ACQUISITION - intersubject registration	10	10j	Coordinate space: If MNI is converted to Talairach, state the method used (e.g., Brett’s mni2tal)	If MNI was not converted to Talairach, we recorded ‘Not applicable’.		2	0	2	2	2	1	0	2	2	1	2	2	1	2	2	2	2	2	2	2	2	2	2	2	2	2	2	2	2	1	2	2	2	2	2	2	2	2	2	2	2	2	2	2
DATA ACQUISITION - intersubject registration	10	10k	Coordinate space: state clearly how anatomical locations (eg, gyral anatomy, Brodmann areas) were determined (eg, paper atlas, Talairach Daemon, manual inspection of individuals’ anatomy, etc.)			0	1	1	1	0	1	0	1	0	1	0	1	1	0	1	1	0	0	1	0	1	1	0	1	1	1	0	1	1	1	1	1	0	0	1	1	1	1	1	0	1	1	1	0
DATA ACQUISITION - smoothing	11	11	Describe size and type of smoothing kernel (provide justification for size; eg, for a group study, “12 mm FHWM Gaussian smoothing applied to ameliorate differences in inter-subject localization”; for single subject fMRI “6 mm FWHM Gaussian smoothing used to reduce noise”)			0	0	1	1	1	1	1	0	0	1	1	1	1	0	0	1	1	1	0	1	1	0	1	1	1	1	1	0	0	1	1	0	1	1	1	1	1	1	1	1	1	1	1	1
STATISTICAL MODELING - general issues	12	12	For novel methods that are not described in detail in a separate paper, provide explicit description and validation of method either in the text or as an appendix	If no novel methods were used, we recorded ‘Not Applicable’.		2	2	2	2	2	2	2	2	2	2	2	2	2	2	2	2	2	1	2	2	2	2	2	2	2	2	2	2	2	2	2	2	2	2	2	2	2	2	2	2	2	2	2	2
STATISTICAL MODELING - intrasubject fMRI modeling info	13	13a	Describe statistical model and estimation method: multiple regression is most common statistical model; estimation methods are typically ordinary least squares (OLS), OLS with adjustment for autocorrelation (ie, variance correction and use of effective degrees-of-freedom), or generalized least squares (ie, OLS after whitening)	If multiple regression was specified, we recorded ‘Reported’.		1	1	1	1	1	1	1	1	1	1	1	1	1	1	1	1	1	1	0	1	1	1	1	1	1	1	0	1	1	1	1	1	1	0	1	1	1	1	1	1	1	1	1	1
STATISTICAL MODELING - intrasubject fMRI modeling info	13	13b	State block/epoch-based or event-related model	If block or event-related design was specified, we recorded ‘Reported’.		1	1	1	1	1	1	1	1	1	1	1	1	1	1	1	1	1	1	1	1	1	1	1	1	1	1	1	1	1	1	1	1	1	1	1	1	1	1	1	1	1	1	1	1
STATISTICAL MODELING - intrasubject fMRI modeling info	13	13c	Specify hemodynamic response function (HRF): assumed HRF model (e.g., SPM’s canonical difference of gammas HRF; FSL’s canonical gamma HRF), HRF basis (list basis set) or estimated HRF (supply methods for estimating HRF)			1	0	1	0	0	0	0	0	1	0	0	1	1	1	1	1	0	1	0	1	1	1	0	1	1	0	0	1	0	2	1	0	1	0	0	0	1	0	1	0	1	0	1	1
STATISTICAL MODELING - intrasubject fMRI modeling info	13	13d	Clearly state additional regressors used (e.g., temporal derivatives, motion, behavioral covariates)			1	0	1	0	1	1	1	0	1	0	1	1	0	1	1	0	0	1	0	1	1	1	0	0	1	1	1	0	0	1	1	0	0	0	0	0	1	0	1	1	1	1	1	1
STATISTICAL MODELING - intrasubject fMRI modeling info	13	13e	State any orthogonalization of regressors			0	0	1	0	0	0	1	0	0	0	0	0	0	0	0	0	0	0	0	0	0	0	0	0	0	1	0	1	0	0	0	0	0	0	0	0	1	0	0	0	0	0	0	0
STATISTICAL MODELING - intrasubject fMRI modeling info	13	13f	State the drift modeling/high-pass filtering (e.g., “DCT with cut off of X seconds”; “Gaussian-weighted running line smoother, cut-off 100 seconds”, or “cubic polynomial”)			0	0	0	1	1	0	0	0	0	0	0	1	1	1	0	0	0	1	0	0	0	1	0	1	1	0	0	0	0	0	0	1	1	1	0	1	1	1	0	1	1	0	1	1
STATISTICAL MODELING - intrasubject fMRI modeling info	13	13g	Describe the autocorrelation model type (e.g., AR(1), AR(1)+WN, or arbitrary autocorrelation function), and whether global or local (e.g., for SPM2/SPM5, ‘Approximate AR(1) autocorrelation model estimated at omnibus F-significant voxels (P<0.001), used globally over the whole brain’; for FSL, ‘Autocorrelation function estimated locally at each voxel, tapered and regularized in space.’).			1	0	0	0	0	0	0	0	0	0	1	0	0	0	0	0	0	1	0	0	0	0	0	0	1	0	0	0	0	0	0	0	0	0	0	0	0	0	0	0	0	0	1	0
STATISTICAL MODELING - intrasubject fMRI modeling info	13	13h	State contrast construction: exactly what terms are subtracted from what? Define these in terms of task or stimulus conditions (e.g., using abstract names such as AUDSTIM, VISSTIM) instead of underlying psychological concepts.			1	1	1	1	1	1	1	1	1	1	1	1	1	1	1	1	0	1	1	1	1	1	1	0	1	1	1	1	1	1	1	1	1	1	1	0	1	0	1	1	1	1	1	1
STATISTICAL MODELING - group modeling info	14	14a	State statistical model and estimation method, inference type (Mixed/Random Effects or Fixed), eg, “Mixed effects inference with one sample t-test on summary statistic” (SPM2/SPM5), eg, “Mixed effects inference with Bayesian 2-level model with fast approximation to posterior probability of activation.” (FSL)	If t-test was specified without mentioning mixed or random effects, we recorded ‘Reported’.		1	1	1	1	1	1	1	1	1	1	1	1	1	1	0	1	1	1	1	1	1	1	1	1	1	1	1	1	1	1	1	1	1	1	1	1	1	1	1	1	1	1	1	1
STATISTICAL MODELING - group modeling info	14	14b	If fixed effects inference used, provide the justification			0	2	0	2	0	2	2	0	2	2	2	0	2	2	2	0	0	2	2	2	2	2	0	0	2	0	2	2	2	0	0	0	0	2	0	0	2	0	2	0	0	2	0	2
STATISTICAL MODELING - group modeling info	14	14c	If more than 2-levels, describe the levels and assumptions of the model (eg, are variances assumed equal between groups)			0	0	2	2	2	2	2	2	2	0	2	2	0	0	2	2	0	2	2	0	2	2	2	2	2	2	2	2	2	2	2	1	1	2	0	0	1	2	2	2	2	0	1	2
STATISTICAL MODELING - group modeling info	14	14d	State if there are repeated measures. If multiple measurements per subject, list method to account for within subject correlation, exact assumptions made about correlation/variance. E.g., SPM: “Within-subject correlation estimated at F-significant voxels (P<0.001), then used globally over whole brain”; or, if variances for each measure are allowed to vary, “Within-subject correlation and relative…			0	0	0	0	0	0	0	0	0	0	0	0	0	0	0	0	1	0	1	0	0	0	0	0	1	1	0	0	0	0	0	1	0	0	0	0	0	0	0	1	0	0	0	0
STATISTICAL INFERENCE - inference on statistic image (thresholding)	15	15a	State type of search region for analysis, and the volume in voxels or CC			0	1	0	0	0	1	0	0	0	0	0	1	1	1	0	1	0	1	1	1	1	1	0	0	1	1	0	1	1	0	1	0	1	0	1	0	1	0	1	1	0	0	0	0
STATISTICAL INFERENCE - inference on statistic image (thresholding)	15	15b	If not whole brain, state how region was determined; method for constructing region should be independent of present statistic image			2	1	1	2	1	1	1	2	2	1	1	1	1	2	1	1	1	2	1	1	1	1	1	1	1	1	0	2	1	1	1	2	1	2	1	1	1	1	1	0	1	2	1	1
STATISTICAL INFERENCE - inference on statistic image (thresholding)	15	15c	If threshold used for inference and threshold used for visualization in figures is different, clearly state so and list each	If thresholds for inference and visualization were the same, we recorded ‘Not Applicable’.		2	2	2	2	2	2	2	2	0	2	2	1	0	0	0	0	0	1	0	1	2	0	0	0	2	1	1	2	0	0	1	2	1	2	2	2	0	2	2	2	2	2	2	2
STATISTICAL INFERENCE - inference on statistic image (thresholding)	15	15d	Explicitly state if inferences are corrected for multiple comparisons			1	1	1	1	1	1	1	1	1	1	1	1	0	1	1	0	1	1	0	1	1	1	0	0	1	1	1	1	0	1	1	1	1	1	1	1	1	1	1	1	1	1	1	1
STATISTICAL INFERENCE - inference on statistic image (thresholding)	15	15e	If correction is limited to a small volume, the method for selecting the region should be stated explicitly			2	2	2	2	1	1	2	2	2	1	1	1	0	1	1	2	0	2	2	1	1	1	2	2	1	2	2	0	2	1	1	2	1	1	1	0	0	0	0	1	1	2	1	1
STATISTICAL INFERENCE - inference on statistic image (thresholding)	15	15f	If no formal multiple comparisons method is used, the inference must be explicitly labeled “uncorrected”			2	1	2	1	1	1	2	2	2	1	1	1	1	1	1	0	0	1	0	1	1	1	1	0	1	1	1	2	0	1	1	1	1	2	2	1	1	1	1	2	2	1	1	1
STATISTICAL INFERENCE - inference on statistic image (thresholding)	15	15g	Describe if it is voxel-wise significance			1	0	1	1	1	1	1	1	1	1	1	0	1	1	1	1	0	1	0	1	1	1	0	0	1	1	0	0	0	0	0	0	0	0	1	1	0	0	0	1	0	1	1	0
STATISTICAL INFERENCE - inference on statistic image (thresholding)	15	15h	State if inferences are corrected for Family-wise error (FWE) or false discovery rate (FDR)			1	0	0	0	1	0	1	1	1	1	1	1	0	0	0	0	0	0	0	1	0	1	0	0	1	0	1	1	0	0	0	0	1	0	0	1	1	1	0	0	1	0	0	1
STATISTICAL INFERENCE - inference on statistic image (thresholding)	15	15i	If FWE found by random field theory list the smoothness in mm FWHM and the RESEL count			2	2	2	2	2	2	2	2	2	2	2	2	2	2	2	2	2	2	2	2	2	2	2	2	1	2	2	2	2	2	2	2	2	2	2	2	2	2	2	2	2	2	2	2
STATISTICAL INFERENCE - inference on statistic image (thresholding)	15	15j	If FWE found by simulation (eg, AFNI AlphaSim), provide details of parameters for simulation	If details of parameters for simulation were not stated, we recorded ‘Not Reported’.		2	2	0	2	2	2	2	2	2	2	2	2	2	2	2	2	2	2	2	2	2	2	2	2	2	2	2	2	2	0	2	2	2	2	2	2	2	2	2	0	2	2	2	2
STATISTICAL INFERENCE - inference on statistic image (thresholding)	15	15k	If not a standard method, specify the method for finding significance (eg, “Custom in-lab software was used to construct statistic maps and thresholded at FDR<0.05 (Benjamini and Hochberg, 1995)”			2	2	2	2	2	2	2	2	2	2	2	2	2	2	2	2	2	2	2	2	1	2	2	2	2	2	2	2	2	2	2	2	2	2	2	2	2	2	2	2	1	1	2	2
STATISTICAL INFERENCE - inference on statistic image (thresholding)	15	15l	State cluster-defining threshold (eg, P=0.001)			1	1	1	0	1	1	0	0	0	0	1	1	0	0	0	1	0	0	1	0	1	0	0	0	1	0	0	0	0	1	1	0	1	1	1	0	0	0	1	1	1	1	0	1
STATISTICAL INFERENCE - inference on statistic image (thresholding)	15	15m	State the corrected cluster significance level (eg, “Statistic images were assessed for cluster-wise significance using a cluster-defining threshold of P=0.001; the 0.05 FWE-corrected critical cluster size was 103”)			1	0	1	2	0	1	0	0	0	0	1	1	1	1	0	1	0	1	0	1	1	0	0	0	1	1	0	0	0	1	1	2	1	1	1	0	0	0	1	1	1	1	0	1
STATISTICAL INFERENCE - inference on statistic image (thresholding)	15	15n	If significance determined with random field theory, then smoothness and RESEL count must be supplied			2	2	2	2	2	2	2	2	2	2	2	2	2	2	2	2	2	2	2	2	2	2	0	2	1	2	2	2	2	2	0	2	2	2	2	2	2	2	2	2	2	2	2	2
STATISTICAL INFERENCE - inference on statistic image (thresholding)	15	15o	State correction for multiple planned comparisons based upon each voxel			0	0	1	0	1	1	1	1	1	1	0	0	1	0	0	0	0	0	0	0	0	0	0	0	0	1	0	0	0	0	0	0	0	0	0	0	0	0	0	0	0	0	0	0
STATISTICAL INFERENCE - inference on statistic image (thresholding)	15	15p	State any discussion of failure to reject the null hypothesis (eg, lack of activation in a particular region) should be accompanied by SNR or effect size of the actually observed effect (allows reader to infer power to estimate an effect)	If all findings were negative (e.g., lack of activation in a particular region), discussion is expected.		2	2	2	2	2	2	2	2	2	2	2	2	2	2	2	2	2	2	2	2	2	2	2	2	2	2	2	2	2	2	2	2	2	2	2	2	2	2	2	2	2	2	2	2
STATISTICAL INFERENCE - ROI analysis	16	16a	Describe how ROIs were defined (eg, functional versus anatomical localizer)			1	1	0	2	1	1	2	1	1	1	1	1	1	1	1	1	1	1	1	1	1	1	1	1	1	1	0	1	1	1	1	1	1	1	1	1	1	1	1	2	1	1	1	1
STATISTICAL INFERENCE - ROI analysis	16	16b	Describe how signal was extracted within ROI (eg, average parameter estimates, FIR deconvolution?)			1	0	0	2	1	0	2	1	0	0	0	1	1	0	1	0	0	1	0	0	1	1	0	0	1	1	2	1	1	1	0	1	0	0	1	1	0	0	1	2	0	1	0	1
STATISTICAL INFERENCE - ROI analysis	16	16c	If percent signal change reported, describe how scaling factor was determined (eg, height of block regressor or height of isolated event regressor)			0	0	1	2	2	2	2	1	2	2	2	2	2	2	0	2	0	2	0	2	1	2	2	0	1	2	2	2	2	0	2	1	2	2	0	2	0	2	2	2	0	2	2	2
STATISTICAL INFERENCE - ROI analysis	16	16d	State if percent signal change is relative to voxel-mean, or whole-brain mean			0	0	1	2	2	2	2	0	2	2	2	2	2	2	0	2	0	2	0	2	1	2	2	0	1	2	2	2	2	1	2	1	2	2	1	2	2	2	2	2	1	2	2	2
FIGURES AND TABLES - general	17	17a	State the statistical map that the figure/table is based upon (eg, Z, t, p)			1	1	1	1	1	1	1	1	1	1	1	1	1	1	0	0	1	1	1	1	1	1	1	0	1	1	1	1	1	1	1	1	1	1	1	1	1	1	1	1	1	1	1	1
FIGURES AND TABLES - general	17	17b	Provide the thresholds used to created the image or figure (intensity and cluster extent, where appropriate)			1	1	1	0	1	1	1	1	1	1	0	1	0	0	0	0	0	1	0	1	0	0	0	0	1	1	1	1	0	1	1	1	1	1	1	1	1	1	1	1	1	1	0	1
FIGURES AND TABLES - figures	18	18	State the underlying anatomical image (eg, average anatomy, template image)			1	0	0	1	0	1	0	0	1	0	0	0	0	0	0	0	0	0	0	1	0	0	0	0	0	1	0	0	1	1	0	1	0	1	0	1	0	0	0	0	0	0	1	1
FIGURES AND TABLES - tables	19	19a	Provide locations in stereotactic space (with the space described specifically)	Both the locations and the space must be specified in the table or table caption to be recorded as ‘Reported’.		0	1	1	1	1	1	1	1	1	1	1	1	1	0	0	1	0	1	0	1	1	1	1	0	1	1	0	1	0	1	1	0	1	1	1	1	0	0	1	1	0	1	1	1
FIGURES AND TABLES - tables	19	19b	Provide statistics for each cluster (including maximum and cluster extent)			0	1	1	1	1	1	1	1	1	1	0	1	0	0	0	0	0	0	0	0	1	0	1	0	1	1	1	1	0	1	0	0	0	1	1	1	0	0	0	0	0	0	0	1
FIGURES AND TABLES - tables	19	19c	Provide source of anatomical labels (eg, atlas, automated labeling method)			0	1	1	1	1	1	1	0	1	1	1	1	1	0	0	1	0	0	0	1	1	1	1	0	1	1	0	1	0	1	1	0	1	1	1	1	0	0	1	1	0	1	1	1
[truncated: 56 more columns]

## Sheet: AdditionalData
Data Extraction Form
Specifics on items adapted from Poldrack et al.'s guidelines and corresponding descriptions (Information Extracted from Each Article)
Coding Instructions:
The evaluation results for each article is entered in each column, which is labeled with an article reference.
Coding for the evaluated items:
8a1, 8a3, 11a, 11b, 11d,13f1, 13f4, 15y, 15aa: 0 - "Not Reported", 1 - "Reported", 2 - "Not Applicable"
Item Title	Item No	SubitemNo	Item Description	Arichi et al. 2010	Brune et al. 2011	Campbell-Sills et al. 2011	Emmorey et al. 2010	Kumari et al. 2011	Longe et al. 2010	Wu, Wang et al. 2010	Chang et al. 2010	Chua et al. 2010	Coman et al. 2010	Erk et al. 2010	Germine et al. 2011	Jollant et al. 2010	Kaiser et al. 2010	Li et al. 2010	Roberts & Garavan 2010	Cantin et al. 2011	Allen et al. 2010	Ances et al. 2011	Bonelli et al. 2010	Celone et al. 2011	Dinstein et al. 2010	Dziobek et al. 2011	Jiang et al. 2010	Krawitz et al. 2011	Van der Mark et al. 2011	Voon et al. 2011	Wu, Chan & Hallett 2010	Yassa et al. 2010	Agam et al. 2010	Freund et al. 2011	Golarai et al. 2010	Hu et al. 2010	Ibarretxe-Bilbao et al. 2011	Nestor et al. 2011	Oertel et al. 2010	Umarova et al. 2011	Van Oers et al. 2010	Wagner et al. 2011	Wildenberg et al. 2011	Bardin et al. 2011	Gardin et al. 2011	Klinge, Eippert et al. 2010	Meulenbroek et al. 2010	Schonberg et al. 2010	Sepede et al. 2010
DATA ACQUISITION - data preprocessing	8	8a1	State using at least one software package	1	1	1	1	1	1	1	1	1	1	1	1	1	1	1	1	1	1	0	1	1	1	1	1	1	1	1	1	1	1	1	1	1	1	1	1	1	1	1	1	1	1	1	1	1	1
DATA ACQUISITION - data preprocessing	8	8a2	Type of the reported software	FSL	SPM5	ANFI	SPM2	SPM5	SPM2	SPM2	MATLAB7.2, SPM2	FSL,SPM2	SPM5	SPM5	SPM8	SPM5	SPM2	BrainVoyagerQX2	AFNI	MATLAB, SPM5	SPM2, MATLAB6.5		SPM5	SPM8	BrainVoyager	FSL	MATLAB, SPM5	SPM5	SPM5	SPM5	SPM2	AFNI	AFNI	SPM8	SPM2	SPM5	FSL	AFNI	BrainVoyager2000	SPM8	SPM2	SPM8	AFNI	FSL5.92, BrainVoyagerQX1.10.4	SPM5	SPM8	SPM5	SPM5	BrainVoyagerQX1.9
DATA ACQUISITION - data preprocessing	8	8a3	Report the version of software	0	1	0	1	1	1	1	1	0,1	1	1	1	1	1	1	0	0,1	1,1		1	1	0	0	0, 1	1	1	1	1	0	0	1	1	1	0	0	1	1	1	1	0	1,1	1	1	1	1	1
DATA ACQUISITION - smoothing	11	11a	State using a spatial smoothing	1	0	1	1	1	1	1	0	1	1	1	1	1	0	0	1	1	1	0	1	1	0	1	1	1	1	1	0	0	1	1	1	1	1	1	1	1	1	1	1	1	1	1	1	1	0
DATA ACQUISITION - smoothing	11	11b	Report a type of kernel	0	0	1	1	1	1	1	0	0	1	1	1	1	0	0	1	1	1	0	1	1	0	1	0	1	1	1	0	0	1	1	0	1	1	1	1	1	1	1	1	1	1	1	1	1	0
DATA ACQUISITION - smoothing	11	11c	Size of the reported kernel (mm)	.	.	6	9	8	10	6	.	5	6	8	6	8	.	.	4.2	12	6	.	10	6	.	8	6	8	9	8	.	.	8	6	6	6	5	3	4	9	8	6	8	.	8	6	8	8	.
DATA ACQUISITION - smoothing	11	11d	Report justifications on the choice of smoothing kernel	0	0	0	0	0	0	0	0	0	0	0	0	0	0	0	0	0	0	0	0	0	0	0	0	0	0	0	0	0	0	0	0	0	0	0	0	0	0	0	0	0	0	0	0	0	0
STATISTICAL MODELING - intrasubject fMRI modeling info	13	13f1	Report using a temporal filtering	1	0	0	1	1	0	0	0	0	1	1	1	1	1	0	0	0	1	0	0	0	1	1	1	1	0	0	0	0	0	0	1	1	1	0	1	1	1	0	1	1	0	1	1	1	0
STATISTICAL MODELING - intrasubject fMRI modeling info	13	13f2	Type of the reported temporal filtering (high-pass, low-pass, band-pass)	high-pass			high-pass	band-pass						high-pass	high-pass	high-pass	high-pass				high-pass				high-pass	high-pass	high-pass	high-pass							high-pass	high-pass	band-pass		high-pass	high-pass	high-pass		low-pass	high-pass		high-pass	high-pass	high-pass
STATISTICAL MODELING - intrasubject fMRI modeling info	13	13f3	Size of the reported filtering cutoffs (second)				128						256		200	120	2.8				128				72		128	128							56	128				128	125		6.67	32		128	128	128
STATISTICAL MODELING - intrasubject fMRI modeling info	13	13f4	State how filter cut-offs were selected	0	0	0	0	0	0	0	0	0	0	0	0	0	0	0	0	0	0	0	0	0	0	0	0	0	0	0	0	0	0	0	0	0	0	0	0	0	0	0	0	0	0	0	0	0	0
STATISTICAL INFERENCE - inference on statistic image (thresholding)	15	15x	Size of the reported per-voxel (or height) threshold		0.05	0.01	0.005	0.005	0.001	0.05	0.05	0.05	0.01	0.001	0.001	0.001	0.0025,0.05	0.05	0.005		0.001			0.01	0.05	z=3.09	T>3.1	0.001	0.001			0.05		0.05	0.0001	0.05		0.001			0.05,0.001	0.005			0.005		0.001	0.001
STATISTICAL INFERENCE - inference on statistic image (thresholding)	15	15y	State using a cluster-extent threshold	0	1	1	1	0	0	0	0	0	0	0	1	0	1	0	0	0	0	0	1	1	1	1	0	0	1	0	0	1	0	0	0	1	1	1	1	1	0	1	1	1	1	0	1	1	1
STATISTICAL INFERENCE - inference on statistic image (thresholding)	15	15z	Size of the reported cluster-size threshold (mm3)		367.5	1408	90								8.45		655.36							256.5	15	217			562.5									328	200	270		10	1144,40
STATISTICAL INFERENCE - inference on statistic image (thresholding)	15	15aa	State using formal corrections for multiple comparisons	1	0	1	0	1	1	1	1	1	0	1	1	1	1	0	1	0	1	0	1	1	1	0	0	1	1	1	1	0	1	1	0	1	1	1	1	1	1	0	1	1	1	1	1	1	1
STATISTICAL INFERENCE - inference on statistic image (thresholding)	15	15ab	Report the method used for the formal corrections	False Discovery Rate	na	Monte Carlo Simulation	na	Family-Wise Error	Family-Wise Error	Family-Wise Error	False Discovery Rate	False Discovery Rate	na	Family-Wise Error	Family-Wise Error	missing	Monte Carlo Simulation	na	Monte Carlo Simulation	na	missing	na	Family-Wise Error	Monte Carlo Simulation	False Discovery Rate	na	na	Gaussian Random Field Theory	Monte Carlo Simulation	False Discovery Rate	Family-Wise Error	na	Monte Carlo Simulation	Gaussian Random Field Theory	na	Family-Wise Error	missing	Monte Carlo Simulation	False Discovery Rate	Family-Wise Error	Family-Wise Error	na	Monte Carlo Simulation	False Discovery Rate	Monte Carlo Simulation	Cytoarchitectonic probability maps	missing	False Discovery Rate	Cluster-size thresholding algorithm
[truncated: 54 more columns]
